# Supplementary material for: Zebrafish Mutants Carrying Leptin a (lepa) Gene Deficiency Display Obesity, Anxiety, Less Aggression and Fear, and Circadian Rhythm and Color Preference Dysregulation
Source: Int J Mol Sci. 2018 Dec 13;19(12):4038. doi: 10.3390/ijms19124038 (PMC6320766; doi:10.3390/ijms19124038)
Supplement: Supplementary file 1 [file ijms-19-04038-s001.zip]

Archive with 7 entries (6 files):
- 20180925 - lepa Video/
- 20180925 - lepa Video/Video S1_lepa KO_3D Locomotion_10x speed.mp4
- 20180925 - lepa Video/Video S2_lepa KO_Novel Tank Test_5x speed.mp4
- 20180925 - lepa Video/Video S3_lepa KO_Mirror Biting Test_10x speed.mp4
- 20180925 - lepa Video/Video S4_;epa KO_Predator Test_10x speed.mp4
- 20180925 - lepa Video/Video S5_lepa KO_Social Interaction Test_10x speed.mp4
- 20180925 - lepa Video/Video S6_lepa KO_Shoaling Test_10x speed.mp4
